# Supplementary material for: Progressive ontogenetic niche shift over the prolonged immaturity period of wandering albatrosses
Source: R Soc Open Sci. 2017 Oct 11;4(10):171039. doi: 10.1098/rsos.171039 (PMC5666281; doi:10.1098/rsos.171039)
Supplement: Raw data [file rsos171039supp2.xlsx]

## Sheet: BDD-WA15
Sample	Ring_no	Feather_ID	Feather_type	Age15	Age_Moult	Sexe	Tissue	C	N	d13C	d15N	C_N	Hg
WA15-01	BS28897			5		F	Blood	48.3287	13.9457	-19.1443	14.4539	3.46548	11.7546
WA15-03	BS27835			8		M	Blood	47.3209	13.9592	-20.6953	13.6957	3.38994	11.0334
WA15-04	BS27860			8		F	Blood	47.6333	14.0844	-20.3451	13.7101	3.382	10.62
WA15-05	BS29847			4		F	Blood	46.6506	13.8169	-20.1422	14.5573	3.37635	9.4722
WA15-06	BS28994			4		F	Blood	47.7793	14.1436	-19.744	14.0898	3.37816	7.6122
WA15-07	BS28522			6		F	Blood	46.2034	13.6873	-18.7612	15.2607	3.37565	13.4319
WA15-09	BS27852			8		F	Blood	47.5945	14.0655	-21.0889	13.224	3.38377	6.3048
WA15-11	BS28880			5		F	Blood	48.057	14.1904	-18.8941	14.6587	3.38659	19.4139
WA15-17	BS29950			4		F	Blood	47.3076	13.8666	-20.1243	14.397	3.41163	7.1251
WA15-18	BS28199			7		M	Blood	48.2262	14.1997	-20.1633	14.0856	3.39629	8.2038
WA15-19	BS29817			4		F	Blood	48.0754	14.307	-20.491	14.0494	3.36026	7.288
WA15-21	BS28230			7		M	Blood	47.2848	14.0053	-19.8897	14.3215	3.3762	7.6118
WA15-22	BS28146			7		M	Blood	47.8761	14.1901	-20.276	14.2874	3.37392	9.31545
WA15-23	BS28110			7		M	Blood	48.3687	14.5366	-21.6257	13.4371	3.32738	3.5258
WA15-24	BS28530			6		M	Blood	46.6726	13.9323	-20.7766	13.8839	3.34996	4.9557
WA15-25	BS28541			6		M	Blood	48.0302	14.2795	-20.4316	13.8384	3.36358	4.4852
WA15-26	BS27850			8		M	Blood	46.4524	14.0483	-20.4639	14.1436	3.30662	7.1037
WA15-27	BS28532			6		M	Blood	47.9955	14.2813	-20.1822	14.1301	3.36072	9.8976
WA15-28	BS29932			4		F	Blood	47.8673	14.2126	-20.4365	14.2967	3.36795	13.0046
WA15-29	BS28531			6		M	Blood	48.0664	14.2554	-19.1821	14.9763	3.37179	6.09355
WA15-30	BS28547			6		F	Blood	48.0912	14.3302	-20.9224	14.0019	3.35593	10.0918
WA15-31	BS28529			6		M	Blood	48.3075	14.3649	-20.6954	13.9863	3.36289	6.1847
WA15-32	BS30088			3		F	Blood	48.6874	14.3215	-20.6454	14.2853	3.39961	12.1234
WA15-33	BS29942			4		M	Blood	47.1615	14.0052	-19.7788	13.9863	3.36742	8.6037
WA15-34	BS28906			5		M	Blood	47.2954	14.1067	-20.0856	14.2605	3.3527	9.49405
WA15-35	BS28186			7		M	Blood	47.0597	13.7174	-20.1735	14.5573	3.43064	7.80525
WA15-36	BS27881			8		M	Blood	48.4945	14.3299	-20.0526	14.2571	3.38415	14.4323
WA15-37	BS28111			7		M	Blood	48.2103	14.3602	-20.6806	13.3966	3.35721	5.97625
WA15-38	BS28523			6		F	Blood	47.2922	13.9505	-19.5673	14.6314	3.39	10.4339
WA15-39	BS28040			8		M	Blood	45.9627	13.6093	-20.0229	13.3025	3.37731	6.6365
WA15-40	BS29927			4		F	Blood	47.9171	14.0545	-19.5403	14.6118	3.40937	6.8066
WA15-41	BS28124			7		F	Blood	47.9241	14.1206	-19.8099	14.0078	3.39392	16.8832
WA15-42	BS28772			5		F	Blood	47.0509	13.849	-20.3332	14.1743	3.39742	4.98125
WA15-44	BS28704			5		F	Blood	47.7994	14.0361	-20.2926	14.5259	3.40545	9.7987
WA15-45	BS28720			5		F	Blood	48.3381	14.1793	-19.9693	14.5983	3.40905	13.9617
WA15-46	BS28650			4		F	Blood	48.704	14.3419	-20.264	14.649	3.39593	13.876
WA15-47	BS28388			7		F	Blood	48.1462	14.2244	-19.5836	14.6438	3.38476	14.5876
WA15-48	BS29832			4		F	Blood	47.279	14.0741	-19.8965	14.0678	3.35928	10.1117
WA15-49	BS28742			5		F	Blood	48.0932	14.2183	-19.5182	14.7348	3.38248	11.1288
WA15-01	BS28897		body	5	4	F	Body	44.9051	14.4529	-17.4918	16.5874	3.10699	33.2687
WA15-03	BS27835		body	8	7	M	Body	44.9763	14.437	-15.8515	17.3215	3.11535	34.1854
WA15-04	BS27860		body	8	7	F	Body	45.2	14.3962	-16.6486	16.0551	3.13971	32.2579
WA15-05	BS29847		body	4	3	F	Body	45.1669	14.383	-15.7234	17.7689	3.14031	51.9066
WA15-06	BS28994		body	4	3	F	Body	44.8334	14.3719	-15.9348	17.3635	3.11951	36.4545
WA15-07	BS28522		body	6	5	F	Body	45.5693	14.5693	-16.2958	17.6368	3.12777	39.9776
WA15-09	BS27852		body	8	7	F	Body	45.3997	14.5517	-16.4314	17.5129	3.11989	21.2656
WA15-11	BS28880		body	5	4	F	Body	45.2734	14.3941	-16.4114	17.0502	3.14528	33.8398
WA15-17	BS29950		body	4	3	F	Body	45.1964	14.4256	-19.5915	15.0917	3.13307	21.8163
WA15-18	BS28199		body	7	6	M	Body	45.6752	14.5993	-17.0277	16.4298	3.12859	61.7225
WA15-19	BS29817		body	4	3	F	Body	45.18	14.5305	-17.117	16.4073	3.10933	62.7785
WA15-21	BS28230		body	7	6	M	Body	45.9073	14.6541	-17.2082	16.2322	3.13273	29.8239
WA15-22	BS28146		body	7	6	M	Body	45.8023	14.709	-17.5018	16.1206	3.11388	40.8871
WA15-23	BS28110		body	7	6	M	Body	45.2548	14.4766	-17.4511	15.9875	3.12607	27.2866
WA15-25	BS28541		body	6	5	M	Body	45.1937	14.4333	-15.7887	16.9232	3.13121	26.6603
WA15-26	BS27850		body	8	7	M	Body	45.8936	14.6951	-16.2717	17.2068	3.12306	25.1178
WA15-27	BS28532		body	6	5	M	Body	45.3126	14.4627	-17.149	16.5895	3.13308	28.1052
WA15-28	BS29932		body	4	3	F	Body	44.8539	14.4478	-17.2792	15.9906	3.10454	22.9493
WA15-29	BS28531		body	6	5	M	Body	45.5251	14.5074	-17.8562	15.9548	3.13805	31.4185
WA15-30	BS28547		body	6	5	F	Body	45.4545	14.5704	-16.117	17.4454	3.11963	23.8235
WA15-31	BS28529		body	6	5	M	Body	44.8452	14.194	-18.1104	16.2639	3.15944	44.9363
WA15-32	BS30088		body	3	2	F	Body	45.1817	14.356	-16.8362	16.051	3.14724	45.1499
WA15-33	BS29942		body	4	3	M	Body	45.6389	14.554	-16.1462	17.8006	3.13583	32.281
WA15-34	BS28906		body	5	4	M	Body	45.5232	14.613	-16.7895	17.0328	3.11525	18.3913
WA15-35	BS28186		body	7	6	M	Body	45.4904	14.5579	-16.8549	16.4912	3.12479	27.7217
WA15-36	BS27881		body	8	7	M	Body	45.5552	14.683	-17.0765	16.7154	3.10259	44.1565
WA15-37	BS28111		body	7	6	M	Body	45.6047	14.5994	-17.7536	15.9742	3.12374	25.0658
WA15-38	BS28523		body	6	5	F	Body	45.5528	14.668	-15.9267	17.4372	3.10559	40.5122
WA15-39	BS28040		body	8	7	M	Body	45.6305	14.6876	-17.9787	16.0141	3.10673	20.3813
WA15-40	BS29927		body	4	3	F	Body	45.5165	14.591	-17.9137	16.1442	3.1195	27.529
WA15-41	BS28124		body	7	6	F	Body	45.4382	14.7591	-16.5253	16.8362	3.07865	45.9505
WA15-42	BS28772		body	5	4	F	Body	44.778	14.4725	-16.3166	15.7572	3.09399	55.7468
WA15-44	BS28704		body	5	4	F	Body	45.7028	14.7083	-16.2242	17.385	3.10728	35.6576
WA15-45	BS28720		body	5	4	F	Body	45.3022	14.603	-16.6308	16.6499	3.10225	41.2205
WA15-46	BS28650		body	4	3	F	Body	45.919	14.7224	-16.3137	16.7748	3.11898	45.8337
WA15-47	BS28388		body	7	6	F	Body	45.5391	14.6359	-16.3244	16.8024	3.11147	35.1339
WA15-48	BS29832		body	4	3	F	Body	45.8023	14.7049	-16.6913	16.9314	3.11476	83.183
WA15-49	BS28742		body	5	4	F	Body	44.9147	14.4104	-17.3273	16.3469	3.11682	63.0195
WA15-01	BS28897	WA15-01a	old	5	2	F	Flight	45.1532	14.3493	-16.5184	17.1341	3.14673	33.0618
WA15-01	BS28897	WA15-01b	inter	5	3	F	Flight	45.338	14.5285	-15.5718	17.7136	3.12063	43.7491
WA15-01	BS28897	WA15-01c	new	5	4	F	Flight	45.478	14.5926	-16.8396	17.5764	3.11651	32.4257
WA15-03	BS27835	WA15-03a	old	8	5	M	Flight	45.5223	14.6413	-15.7935	18.1405	3.10918	50.982
WA15-03	BS27835	WA15-03b	new	8	7	M	Flight	45.1837	14.5745	-16.115	17.2662	3.10019	25.3824
WA15-03	BS27835	WA15-03c	inter	8	6	M	Flight	45.2212	14.5241	-17.3735	16.4769	3.11353	41.0072
WA15-04	BS27860	WA15-04a	old	8	5	F	Flight	44.9351	14.4777	-15.8758	17.7853	3.10375	46.9587
WA15-04	BS27860	WA15-04b	new	8	7	F	Flight	45.5947	14.6275	-17.0827	17.0041	3.11705	32.4707
WA15-04	BS27860	WA15-04c	inter	8	6	F	Flight	45.3347	14.5654	-17.0253	17.5017	3.11249	37.8295
WA15-05	BS29847	WA15-05a	inter	4	2	F	Flight	45.446	14.5524	-15.8462	18.1948	3.12292	73.907
WA15-05	BS29847	WA15-05b	new	4	3	F	Flight	46.099	14.7395	-16.6904	18.4681	3.12758	42.183
WA15-06	BS28994	WA15-06a	inter	4	2	F	Flight	45.6012	14.6696	-15.813	17.4157	3.10856	81.7523
WA15-06	BS28994	WA15-06b	new	4	3	F	Flight	45.4094	14.5299	-16.483	16.5127	3.12524	42.7832
WA15-07	BS28522	WA15-07a	old	6	4	F	Flight	45.1154	14.5752	-15.63	18.3504	3.09536	43.3145
WA15-07	BS28522	WA15-07b	new	6	5	F	Flight	45.4912	14.5703	-16.5304	17.8487	3.12218	47.8455
WA15-09	BS27852	WA15-09a	old	8	6	F	Flight	44.8394	14.2824	-16.1741	18.0914	3.13948	45.0053
WA15-09	BS27852	WA15-09b	new	8	7	F	Flight	44.7782	14.3678	-16.4847	18.2767	3.11657	28.9413
WA15-11	BS28880	WA15-11a	old	5	3	F	Flight	45.5457	14.4976	-16.6786	17.0881	3.1416	42.6062
WA15-11	BS28880	WA15-11b	new	5	4	F	Flight	45.8832	14.4372	-16.9421	17.4566	3.17812	43.8025
WA15-17	BS29950	WA15-17a	inter	4	2	F	Flight	45.9887	14.6513	-16.416	17.9808	3.13889	66.1662
WA15-17	BS29950	WA15-17b	inter	4	2	F	Flight	45.618	14.6498	-18.74	15.7551	3.11389	49.3756
WA15-17	BS29950	WA15-17c	new	4	3	F	Flight	45.7141	14.6152	-16.2709	17.6737	3.12785	29.9869
WA15-18	BS28199	WA15-18a	old	7	5	M	Flight	44.9058	14.4474	-16.3568	17.816	3.10822	55.9348
WA15-18	BS28199	WA15-18b	new	7	6	M	Flight	45.1585	14.5397	-16.8026	16.5582	3.10587	36.4021
WA15-19	BS29817	WA15-19a	inter	4	2	F	Flight	45.1483	14.4629	-16.2544	18.0937	3.12166	57.0973
WA15-19	BS29817	WA15-19b	new	4	3	F	Flight	45.2362	14.414	-15.7009	18.1006	3.13836	49.7584
WA15-21	BS28230	WA15-21a	inter	7	5	M	Flight	44.88	14.3796	-15.9845	18.736	3.1211	43.7409
WA15-21	BS28230	WA15-21b	new	7	6	M	Flight	45.8116	14.727	-17.5981	17.1231	3.11073	27.5477
WA15-21	BS28230	WA15-21c	old	7	4	M	Flight	44.4083	14.1416	-16.9295	18.1386	3.14025	20.7215
WA15-22	BS28146	WA15-22a	old	7	4	M	Flight	45.1742	14.4733	-16.1719	18.0349	3.12122	45.8311
WA15-22	BS28146	WA15-22b	inter	7	5	M	Flight	45.3893	14.5374	-16.8283	17.3647	3.12224	29.2706
WA15-22	BS28146	WA15-22c	new	7	6	M	Flight	45.1108	14.4675	-17.2915	17.1841	3.11807	36.4039
WA15-23	BS28110	WA15-23a	inter	7	5	M	Flight	44.5838	14.2631	-17.1776	16.8893	3.12581	35.5835
WA15-23	BS28110	WA15-23b	new	7	6	M	Flight	45.0462	14.4371	-15.3467	19.9308	3.12017	19.897
WA15-23	BS28110	WA15-23c	old	7	4	M	Flight	45.0907	14.3469	-17.7128	14.2299	3.14288	24.5185
WA15-24	BS28530	WA15-24a	old	6	3	M	Flight	44.6683	14.2235	-16.1672	17.6807	3.14046	39.2943
WA15-24	BS28530	WA15-24b	inter	6	4	M	Flight	45.2479	14.4606	-16.7566	17.6142	3.12905	43.1772
WA15-24	BS28530	WA15-24c	new	6	5	M	Flight	45.2069	14.3201	-16.1319	18.2821	3.15689	34.2001
WA15-25	BS28541	WA15-25a	old	6	3	M	Flight	45.4212	14.5407	-15.8432	17.6035	3.12373	36.9059
WA15-25	BS28541	WA15-25b	new	6	5	M	Flight	44.5012	14.2152	-15.7481	17.4447	3.13053	29.9744
WA15-25	BS28541	WA15-25c	inter	6	4	M	Flight	44.9103	14.3296	-16.8162	16.6408	3.13408	41.3498
WA15-26	BS27850	WA15-26a	old	8	6	M	Flight	44.5653	14.1013	-16.6313	17.1866	3.16036	29.4328
WA15-26	BS27850	WA15-26b	new	8	7	M	Flight	45.0002	14.4124	-16.9414	16.7302	3.12232	24.6597
WA15-27	BS28532	WA15-27a	old	6	4	M	Flight	45.0185	14.2565	-16.3929	16.9762	3.15775	43.2519
WA15-27	BS28532	WA15-27b	new	6	5	M	Flight	45.2205	14.4495	-16.9308	17.0917	3.12956	24.9564
WA15-28	BS29932	WA15-28a	inter	4	2	F	Flight	45.4095	14.5913	-15.8822	17.9191	3.11209	36.2519
WA15-28	BS29932	WA15-28b	new	4	3	F	Flight	45.5427	14.5591	-17.2308	17.1515	3.12812	25.0792
WA15-29	BS28531	WA15-29a	old	6	3	M	Flight	44.7082	14.1866	-17.1489	17.3803	3.15143	32.6585
WA15-29	BS28531	WA15-29b	new	6	5	M	Flight	45.3658	14.5337	-17.1797	16.8549	3.12141	26.4228
WA15-29	BS28531	WA15-29c	inter	6	4	M	Flight	45.3169	14.487	-15.9093	17.7335	3.12811	22.8812
WA15-30	BS28547	WA15-30a	inter	6	4	F	Flight	43.4455	13.8718	-16.6747	17.7297	3.13192	39.2278
WA15-30	BS28547	WA15-30b	new	6	5	F	Flight	45.4521	14.4808	-16.4111	17.7869	3.13879	28.3355
WA15-30	BS28547	WA15-30c	old	6	3	F	Flight	45.1117	14.3803	-16.3019	17.4395	3.13705	28.9765
WA15-31	BS28529	WA15-31a	old	6	3	M	Flight	45.3918	14.5017	-16.1976	18.0408	3.1301	39.5062
WA15-31	BS28529	WA15-31b	new	6	5	M	Flight	44.4952	14.2897	-17.3614	17.4074	3.1138	29.9322
WA15-31	BS28529	WA15-31c	inter	6	4	M	Flight	45.3162	14.5724	-16.1271	17.6784	3.10972	36.7489
WA15-32	BS30088	WA15-32a	inter	3	2	F	Flight	44.7057	14.3838	-17.855	17.1976	3.10806	37.0898
WA15-33	BS29942	WA15-33a	inter	4	2	M	Flight	45.2025	14.3796	-15.6321	17.5247	3.14351	33.754
WA15-33	BS29942	WA15-33b	new	4	3	M	Flight	45.8564	14.61	-15.7553	17.9292	3.13869	38.4
WA15-34	BS28906	WA15-34a	inter	5	3	M	Flight	45.8623	14.6753	-16.7913	17.5202	3.12514	28.5309
WA15-34	BS28906	WA15-34b	new	5	4	M	Flight	45.0658	14.4884	-16.3517	17.5984	3.11047	32.1978
WA15-34	BS28906	WA15-34c	old	5	2	M	Flight	45.0086	14.3358	-17.237	16.7981	3.13959	20.9798
WA15-35	BS28186	WA15-35a	inter	7	5	M	Flight	45.621	14.6325	-16.688	16.6871	3.11778	30.8165
WA15-35	BS28186	WA15-35b	new	7	6	M	Flight	45.3735	14.5544	-17.2617	17.0791	3.11752	22.9939
WA15-35	BS28186	WA15-35c	old	7	4	M	Flight	45.3719	14.598	-16.0325	17.8617	3.10808	36.2251
WA15-36	BS27881	WA15-36a	old	8	5	M	Flight	45.5119	14.5228	-16.312	18.0757	3.13382	39.8855
WA15-36	BS27881	WA15-36b	new	8	7	M	Flight	45.6022	14.641	-15.7963	17.7441	3.1147	35.6231
WA15-36	BS27881	WA15-36c	inter	8	6	M	Flight	44.8765	14.216	-17.4176	17.3005	3.15676	27.5224
WA15-37	BS28111	WA15-37a	inter	7	5	M	Flight	46.0786	14.7021	-16.9278	17.7369	3.13415	25.2642
WA15-37	BS28111	WA15-37b	new	7	6	M	Flight	46.3071	14.7701	-16.4343	18.1864	3.13519	37.9099
WA15-37	BS28111	WA15-37c	old	7	4	M	Flight	44.7663	14.1695	-16.6143	17.8938	3.15934	25.189
WA15-38	BS28523	WA15-38a	inter	6	4	F	Flight	45.8679	14.7055	-16.5069	18.091	3.1191	35.7312
WA15-38	BS28523	WA15-38b	old	6	3	F	Flight	45.5024	14.5331	-16.4452	18.9929	3.13095	28.5641
WA15-39	BS28040	WA15-39a	old	8	5	M	Flight	45.6535	14.7202	-16.5027	17.2787	3.10143	31.5508
WA15-39	BS28040	WA15-39b	new	8	7	M	Flight	45.1751	14.4688	-17.8862	16.6634	3.12224	33.5658
WA15-39	BS28040	WA15-39c	inter	8	6	M	Flight	44.9498	14.4172	-18.7794	15.6832	3.11779	21.5966
WA15-40	BS29927	WA15-40a	inter	4	2	F	Flight	45.8165	14.5696	-16.5196	18.0937	3.14467	37.682
WA15-40	BS29927	WA15-40b	new	4	3	F	Flight	45.5072	14.5283	-16.9378	16.5883	3.13231	36.1382
WA15-41	BS28124	WA15-41a	new	7	6	F	Flight	45.2762	14.5042	-16.1132	17.5048	3.1216	41.7063
WA15-41	BS28124	WA15-41b	inter	7	5	F	Flight	45.3708	14.6379	-16.3775	17.5478	3.09954	35.4524
WA15-41	BS28124	WA15-41c	old	7	4	F	Flight	44.8552	14.4054	-16.2969	17.4965	3.11377	28.2907
WA15-42	BS28772	WA15-42a	old	5	3	F	Flight	44.9238	14.3065	-16.9589	18.225	3.1401	41.3755
WA15-42	BS28772	WA15-42b	new	5	4	F	Flight	45.8538	14.752	-14.964	18.2309	3.1083	46.6684
WA15-44	BS28704	WA15-44a	new	5	4	F	Flight	45.1228	14.4879	-16.4073	17.9736	3.11451	51.9719
WA15-44	BS28704	WA15-44b	old	5	3	F	Flight	45.494	14.5793	-16.3069	17.9575	3.12046	37.4006
WA15-45	BS28720	WA15-45a	old	5	2	F	Flight	45.6563	14.5965	-17.2634	17.1079	3.12788	58.9646
WA15-45	BS28720	WA15-45b	inter	5	3	F	Flight	45.6314	14.557	-17.7006	16.9041	3.13467	21.3899
WA15-45	BS28720	WA15-45c	new	5	4	F	Flight	45.459	14.6465	-16.1022	17.8904	3.10374	49.4382
WA15-46	BS28650	WA15-46a	inter	4	2	F	Flight	45.9506	14.7897	-15.7742	18.18	3.10693	58.649
WA15-46	BS28650	WA15-46b	new	4	3	F	Flight	46.1451	14.8242	-16.0621	17.9416	3.11282	44.2761
WA15-47	BS28388	WA15-47a	inter	7	5	F	Flight	45.7296	14.7209	-15.9285	17.286	3.10644	61.7684
WA15-47	BS28388	WA15-47b	new	7	6	F	Flight	46.8524	15.0582	-16.2021	17.352	3.11142	52.653
WA15-47	BS28388	WA15-47c	old	7	4	F	Flight	45.6524	14.6232	-17.5634	13.3361	3.12191	20.2545
WA15-48	BS29832	WA15-48a	old	4	2	F	Flight	45.8214	14.7066	-16.3786	17.9781	3.1157	49.3272
WA15-48	BS29832	WA15-48b	new	4	3	F	Flight	46.1062	14.751	-16.6895	17.6875	3.12564	62.8459
WA15-49	BS28742	WA15-49a	inter	5	3	F	Flight	46.4734	14.9284	-16.3549	18.4971	3.11309	52.6382
WA15-49	BS28742	WA15-49b	old	5	2	F	Flight	46.1084	14.7136	-17.5632	16.1216	3.13373	41.6315
WA15-49	BS28742	WA15-49c	new	5	4	F	Flight	46.9798	15.0689	-16.9064	17.2502	3.11767	49.679
